# Supplementary material for: Droplet Microfluidics Enables Tracing of Target Cells at the Single-Cell Transcriptome Resolution
Source: Bioengineering (Basel). 2022 Nov 10;9(11):674. doi: 10.3390/bioengineering9110674 (PMC9687293; doi:10.3390/bioengineering9110674)
Supplement: Supplementary file 1 [file bioengineering-09-00674-s001.zip]

Archive with 4 entries (4 files):
- bioengineering-1959441-supplementary.pdf
- CAD-1 Droplet sorting chip-Chip B.dwg
- CAD-2 Picoinjection chip-Chip C.dwg
- Video S1 Generation of droplets.mp4
